# Supplementary material for: Therapeutic Fasting: Are Patients Aged 65 and Over Ready?
Source: Nutrients. 2022 May 10;14(10):2001. doi: 10.3390/nu14102001 (PMC9143805; doi:10.3390/nu14102001)
Supplement: Supplementary file 1 [file nutrients-14-02001-s001.zip]

Archive with 1 entries (1 files):
- nutrients-1692305-supplementary.pdf
